# Supplementary material for: Increased Substitution Rates Surrounding Low-Complexity Regions within Primate Proteins
Source: Genome Biol Evol. 2014 Feb 25;6(3):655–65. doi: 10.1093/gbe/evu042 (PMC3971593; doi:10.1093/gbe/evu042)
Supplement: Supplementary Data [file supp_evu042_suppl_data.zip]

Archive with 4 entries (4 files):
- PrimateSubs.eps
- revision3_suppl.tex
- frutiger.sty
- Method.eps
