# Supplementary material for: Increased Substitution Rates Surrounding Low-Complexity Regions within Primate Proteins
Source: Genome Biol Evol. 2014 Feb 25;6(3):655–65. doi: 10.1093/gbe/evu042 (PMC3971593; doi:10.1093/gbe/evu042)
Supplement: Supplementary Data [file supp_evu042_suppl_data.zip › revision3_suppl.tex]

\documentclass{gbe}
\gridframe{N}
\public{Y}
\journal{G}{B}{E}{}{}{}
\copyeditor{RLX}
\cropmark{N}
\pageproof{N}
\def\blm{\begin{linenomath}}
\def\elm{\end{linenomath}}
\setcounter{page}{1}
\def\fpage{}
\def\lpage{}
\volume{}
\issue{}
\aadate{}
\jno{}
\rdoi{}
\leftrunninghead{}
\rightrunninghead{}
%GBG \def\x{\end{document}}

\emergencystretch=1pc
\input standard.tex
\setlength\fboxrule{0.5pt}
\setlength\fboxsep{0.5pt}

%\usepackage{graphicx}
%\usepackage{fullpage}
%\usepackage{setspace}
%\usepackage{amsmath}
\DeclareGraphicsExtensions{.eps}
%\usepackage{natbib}
%\bibpunct[; ]{(}{)}{,}{a}{}{;}
%\usepackage{caption}
%\usepackage{subcaption}
%\usepackage{lscape}
%\usepackage{verbatim}
%\usepackage{authblk}
%\DeclareCaptionType[name={Supplementary Figure}]{suppfigure}

\usepackage{color}
\usepackage{xspace}
\newcommand{\y}[1]{\color{black}{#1}\color{black}\xspace}
\newcommand{\x}[1]{}
% remember to change table as well
\definecolor{forestgreen}{rgb}{0.0,0.4,0.0}
% \newcommand{\y}[1]{\color{blue}{#1}\color{black}{}\xspace}
% \newcommand{\x}[1]{\color{red} \sout{#1} \color{black}}
% \newcommand{\wh}[2]{{\color{grey} \sout{#1}} {\color{green}#2}}


\begin{document}

\title{Increased substitution rates \x{in DNA} surrounding low-complexity
regions \y{within primate proteins}}

\author{Carolyn Lenz$^1$, Wilfried Haerty$^2$, G. Brian
Golding${^\ast}^{1}$\\
\affiliation{$^1$Department of Biology, McMaster University, Hamilton, ON,
Canada L8S 4L8\\[2pt] $^2$MRC Functional Genomics Unit, Department of Physiology,
Anatomy and Genetics, Henry Wellcome Building of Gene Function,
University of Oxford, Oxford, OX13PT, UK\\[2pt]
$\ast$Corresponding author: golding@mcmaster.ca \\[2pt]}}
%\date{\today}

%\begin{document}

%\maketitle

%\onehalfspace

% \begin{gbeabstract}{
% Previous studies have found that DNA flanking low-complexity regions
% (LCRs) have an increased substitution rate. Here, the substitution rate
% was confirmed to increase in the vicinity of LCRs in several primate
% species, including humans. This effect was also found
% \x{within}\y{among} human
% sequences from the 1000 Genomes Project. A strong correlation was found
% between average substitution rate per site and distance from the LCR, as
% well as the proportion of genes with gaps in the alignment at each site
% and distance from the LCR. Along with substitution rates, $d_{N}/d_{S}$
% ratios were also determined for each site, and the proportion of sites
% undergoing negative selection was found to have a negative relationship
% with distance from the LCR.}
% {Low-complexity region, substitution, primate, mutation.\vspace*{15pt}}
% \end{gbeabstract}
% 
% \gbestyle
% 
% \section{Introduction}
% \fontsize{9.5}{12.62pt}\selectfont 
% 
% \y{
% More than half of the human genome is composed of repetitive sequences
% (transposable elements, micro- and minisatellites) often defined as
% ``junk" DNA, and even the 1.2\% of our genome that includes all
% the protein coding genes is not free of these repetitive sequences. In
% humans, about 14\% of all proteins include at least one peptide sequence
% characterized by a low information content as a consequence of the
% repetition of a handful of amino acids \citep{SimpleSeq, Marc:99,
% Hunt:00, Hunt:02, Haer:10}.  The archetype of these peptide sequences is
% the reiteration of a single residue encoded by a trinucleotide repeat
% whose motif can be expanded up to 265 times in some severe cases of
% Huntington's disease \citep{Milu:03}. Additionally, low complexity amino
% acid sequences, including single amino acid repeats, are significantly
% enriched within specific classes of proteins such as transcription
% factors and proteins involved in development \citep{Alba:04, Faux:05,
% RCPdb, DrosoFlanking}.
% 
% % Need to bring the fact that many of the single amino acid repeats not
% % are encoded, by a single codon
% 
% Like their non-coding counterparts, trinucleotide repeats within protein
% coding sequences, and more generally sequences encoding low complexity
% regions, are believed to evolve neutrally because of their low
% nucleotide conservation \citep{Schm:99, Hunt:00, Alba:04, DrosoFlanking}
% and their propensity to rapidly vary in size because of replication
% slippage \citep{Elle:04} and unequal recombination \citep{Zilv:10}. As
% a consequence of these mutational processes, the propensity of both
% non-coding and coding repeats to vary in size is directly correlated to
% their length homogeneity \citep{Alba:99, Alba:01}. Additionally these
% sequences are found to be enriched in regions of proteins that are
% often associated with relaxed purifying selection such as alternatively
% spliced exons, interdomain sequences, regions far from functional
% domains or at the surface of the protein in contact with the solvent
% \citep{Shannon, Haer:10}. 
% 
% 
% In the case of non-coding microsatellites, mutation rates 100 to 10,000
% time greater than for point mutations have been estimated \citep{Elle:04}.
% Although the vast majority of these sequences are often considered
% to evolve neutrally and their high mutability does not affect their
% host's fitness, the evolution of many coding repetitive sequences greatly
% departs from neutral expectations and evidence of selection
% acting on many of these sequences have been reported in a wide range of
% species \cite[see][for review]{Haer:10}.
% 
% % \x{Repeats that do not conserve the
% % reading frame (mono-,
% % di-, tetra or penta- nucleotide repeats) are clearly selected against
% % within coding sequences \citep{LiY:04}. 
% % Low complexity sequences
% % and more specifically single amino acid repeats appear to be constrained
% % in size \citep{Faux:07}.  In several instances, the expansion of repeats
% % within regulatory regions (e.g.~FMR1) and within protein coding sequences
% % are known to be deleterious. Examples of this are the aforementioned Huntington's disease but
% % also other diseases and syndromes such as spinocerebellar ataxias and
% % myotonic dystrophy \textcolor{citecolor}{\citep{Myotonic, BioEff}}. The
% % expansion of the repeats can disrupt chromosome structure
% % and silence genes \textcolor{citecolor}{\citep{BioEff}}. In contrast, 
% % size variation of even small repeats, such as those
% % within the CLOCK and PERIOD genes, has been associated with environmental
% % adaptation in many organisms (\citep{SSP+06,JFK+07,KPS+08,OB08}), and
% % others were shown to have been positively selected \citep{DrosoFlanking}.}
% 
% % need to bring selection for mismatches within repeats leading to a
% % reduction of the mutation rate
% 
% % associate higher mutability of low complexity sequences and effect of
% % surrounding regions
% 
% % increased mutation rate in the vicinity of indels
% 
% Until recently all analyses focused on describing the mutability of the
% repeats and their evolutionary patterns \citep{Alba:04, Faux:05, NatSel, Hunt:02, Haer:10}. 
% However, the instability of a repeat is also likely to correlate with
% nucleotide variation within its flanking nucleotide sequences, either
% as a manifestation of a local relaxation of selection or as a direct
% consequence of a mutagenic effect of the repeat. For instance in
% \textit{E.\,coli}, instability at a trinucleotide repeat was
% associated with increased variation at adjacent repeats
% \citep{Blac:10}. Furthermore, multiple recent studies
% showed that insertion/deletions (indels) tend to be associated with
% an increased density of polymorphic sites within their flanking
% regions, suggesting that the high mutation rate and the size
% instability of low complexity sequences in the genome also affects
% the sequences surrounding these regions \citep{DrosoFlanking,
% MicroFlank, PopGen}. This observation of increased nucleotide
% variation near indels has been extended to microsatellite sequences
% \citep{Amos:13,Siddle,IndelSNPsLCRs} and sequences encoding low complexity
% regions within proteins in \textit{Drosophila} \citep{DrosoFlanking}
% and \textit{Plasmodium\,falciparum} \citep{PlasmodiumFlanking}.
% 
% These recent findings extend the mechanisms proposed to
% explain the observed increased nucleotide variation near
% indels sequences \citep{IndelSNPsLCRs}. Despite a study in
% \textit{Drosophila\,melanogaster} which ascribed the elevated
% density of SNPs in the vicinity of indels to population admixture
% \citep{Mass:12}, most analyses thus far have found an association
% between mutagenic effects with indels and repeated sequences. The
% increased mutation rate was first associated to heterozygous indels
% leading to error during DNA repair \citep{IndelMut}. In contrast McDonald
% et al. (\citeyear{IndelSNPsLCRs}) attributed the observed increased
% mutation rate to the recruitment of error-prone DNA polymerases at
% stalled replication forks due to repetitive sequences 
% \cite[but see][for review]{Jove:13}. Finally, the observation
% of an increased transversion rate within the flanking regions of indels
% tend to favour this latter hypothesis \citep{IndelSNPsLCRs,Jove:13}.
% 
% 
% 
% %Earlier studies have demonstrated an elevated mutation
% %rate in the vicinity of indels in prokaryotes \citep{IndelSNPsLCRs},
% %plants, insects and mammals including humans \citep{IndelMut,
% %Chen:09,Jovelin2013}.  
% 
% 
% 
% %effect of heterozygous indels (Tian et al. 2008)
% 
% %However, Massouras et al. (\citeyear{Massouras2012}), although the authors reported 26\% of the SNPs are within 40nt of indels in Drosophila melanogaster, the authors did not ascribed this result to a potential mutagenic effect of indels, but instead to population admixture.
% 
% 
% 
% %In contrast, Tian
% %et al.~ascribed the increased mutation rate to a direct mutagenic effect
% %of {\color{red}heterozygous} indels associated with DNA repair \citep{IndelMut}.  
% 
% %Similarly data
% %from \textit{C.\,elegans} suggests higher mutation rates near the location
% %of indels \citep{Jove:13}. 
% 
% 
% %However \citet{IndelSNPsLCRs}
% %concluded that the increased mutation rate was not associated with the indel
% %effect but to a regional effect directly associated with the presence
% %of a nucleotide repeat (Repeat Sequence Induced Recurrent Repair).
% 
% 
% 
% 
% 
% In light of the high number of protein coding sequences which contain these
% rapidly evolving low complexity repeats within eukaryote genomes and their potential
% mutagenic effect within their surrounding sequences, one can wonder about
% the extent of such instability, its impact on the coding sequence  and the intensity of selective pressures, if any,
% exercised on these regions. Because the most deleterious mutations
% are expected to be ephemeral \citep{FuW:13, Kiez:13},
% in order to accurately quantify the mutational
% effect of the repetitive sequences and the selection acting on variation
% surrounding these regions, the analysis needs to focus on the comparison of
% closely related species or individuals within the same species. Most
% studies so far have been limited to a small number of genomes, however
% the recent release of fully sequenced human genomes as part of the 1000 Genomes
% % the recent release of 179 human genomes as part of the 1000 Genomes
% initiative \citep{1000GP}, gives us unprecedented power to assess the
% mutagenic effect of repetitive sequences within human populations and
% to quantify the strength of selection acting on these genomic regions.
% 
% % Additionally because the effective population size of the human
% % species has been historically low (Li and Durbin Nature), the efficacy
% % of selection at purging deleterious mutations is also weak.
% 
% %USE POLYPHEN OR SIFT?
% 
% % as many of these repeats are found within alternatively spliced
% % sequences \textcolor{citecolor}{\citep{PlasmodiumFlanking, Dunker}}.
% % Additionally, repeats are likely to also have a direct mutational
% % effect on their surroundings because of the formation of secondary
% % structure stalling the DNA polymerase leaving the chromatin open or
% % impeding DNA repair \textcolor{citecolor}{\citep{DNArepair}}. Indeed,
% % previous studies reported a high mutation rate in the DNA directly
% % flanking LCRs. For coding regions, this effect was first noticed in
% % \emph{Drosophila} \textcolor{citecolor}{\citep{DrosoFlanking}}, and
% % was later also found in \emph{Plasmodium}
% % \textcolor{citecolor}{\citep{PlasmodiumFlanking}}. As well,
% % \textcolor{citecolor}{\citet{MicroFlank}} found a high mutation rate
% % around some microsatellites in humans and
% % \textcolor{citecolor}{\citet{Siddle}} found a similar increase in
% % mutation rate surrounding mononucleotide repeats.
% 
% % As LCRs are found in all eukaryotic genomes so far studied --- and, in
% % this study, in thousands of genes --- these regions and their
% % surrounding DNA represent a significant segment of the protein-coding
% % DNA of many diverse species. An increase to the mutation rate in and
% % surrounding these areas would constitute an important factor in the
% % evolution of eukaryotic species. Understanding the effect of LCRs on
% % surrounding DNA and what mechanisms underlie this effect is imperative
% % for a full comprehension of their evolution in primates but also
% % within human populations.
% 
% % All the analyses conducted so far have been focused on non-coding
% % repeats or were limited by the number of genomes available. The recent
% % release of genomes from the 1000 Genomes Project
% % \textcolor{citecolor}{\citep{1000GP}}, gives unprecedented power to
% % quantify the mutagenic effect of low complexity sequences and its
% % consequences in humans.
% 
% Here we characterize the substitution pattern within primate proteins
% surrounding these LCRs.  We also examine 
% the nucleotide polymorphism in the vicinity of these repeated
% sequences within human populations. We show that LCRs significantly affect
% the evolution of their surrounding sequences, leading to both increased
% substitution and mutation rates within protein-coding sequences. With the
% availability of abundant data, we found an extremely strong relationship
% between the distance from the nearest LCR and the number of substitutions
% and indels seen in protein-coding DNA. Finally, strong evidence
% of negative selection implies that these substitutions are occurring in
% functional, conserved sequences.
% }
% 
% \x{
%    Low-complexity regions (LCRs) are amino acid sequences with low information
%    content. Most LCRs are thought to} 
% %   evolve neutrally \textcolor{citecolor}{\citep{Common,RCPdb,Structure}}, however some
% %   LCRs have been shown to be deleterious, with a significant impact on human health
% %   in cases such as Huntington's disease
% %   \textcolor{citecolor}{\citep{Huntington}} and myotonic
% %   dystrophy \textcolor{citecolor}{\citep{Myotonic}}, and these can also disrupt chromosome structure
% %   and silence genes \textcolor{citecolor}{\citep{BioEff}}. 
% %   A few others appear to be beneficial, with the changes in length 
% %   providing some adaptive properties
% %   \textcolor{citecolor}{\citep{DogMorph,YeastSurface,Voles}}. 
% %   These sequences have long
% %   been known to be common among eukaryotic genomes
% %   \textcolor{citecolor}{\citep{SimpleSeq,Dunker,LCRSlip}}.
% %   \textcolor{citecolor}{\citet{NatSel}} found that a handful of
% %   these repeats were maintained through selection. 
% %   
% %   The prevalence of LCRs in eukaryotic genomes is thought to be due
% %   to their propensity to rapidly expand and mutate
% %   \textcolor{citecolor}{\citep{Common}}, 
% %   through slippage of DNA polymerase
% %   during replication \textcolor{citecolor}{\citep{RepSlip}} or unequal recombination during
% %   cross-over events \textcolor{citecolor}{\citep{PopGen}} due to their repetitiveness. 
% %   So far, most of the studies conducted on the evolution of the
% %   nucleotide sequences coding LCRs have focused mainly on their high
% %   mutation rate, which can range from 100 to 10,000 times higher than
% %   the average nucleotide mutation rate across the rest of the genome
% %   \textcolor{citecolor}{\citep{EvolRate}}. 
% %   In addition to the increased mutation rate of the LCRs due to
% %   replication slippage, nucleotide repeats are also associated with an
% %   increased mutation rate affecting their surrounding sequences.  This can
% %   be explained by local relaxation of selection as many of these repeats
% %   are found within alternatively spliced sequences
% %   \textcolor{citecolor}{\citep{PlasmodiumFlanking, Dunker}}.
% %   Additionally, repeats are likely to also have a direct
% %   mutational effect on their surroundings because of the
% %   formation of secondary structure stalling the DNA polymerase leaving
% %   the chromatin open or impeding DNA repair
% %   \textcolor{citecolor}{\citep{DNArepair}}. 
% %   Indeed, previous studies reported
% %   a high mutation rate
% %   in the DNA directly flanking LCRs. For coding regions, 
% %   this effect was first noticed in
% %   \emph{Drosophila} \textcolor{citecolor}{\citep{DrosoFlanking}}, and was later also found in
% %   \emph{Plasmodium} \textcolor{citecolor}{\citep{PlasmodiumFlanking}}. As well,
% %   \textcolor{citecolor}{\citet{MicroFlank}} found a high mutation rate around some
% %   microsatellites
% %   in humans and \textcolor{citecolor}{\citet{Siddle}} found a similar increase in mutation rate
% %   surrounding mononucleotide repeats.
% %   As LCRs are found in all eukaryotic genomes so far studied --- and, in this study,
% %   in thousands of genes --- these regions and their surrounding DNA
% %   represent a significant segment of the protein-coding DNA of many
% %   diverse species. An increase to the mutation rate in and surrounding these areas would
% %   constitute an important factor in the evolution of eukaryotic species.
% %   Understanding the effect of LCRs on surrounding DNA and what
% %   mechanisms underlie this effect is imperative for a full comprehension
% %   of the evolution of primates, as well as any other species in which
% %   LCRs are found.
% %   
% %   All the analyses conducted so far have been focused on non-coding
% %   repeats or were limited by the number
% %   of genomes available. The recent release of genomes from 
% %   the 1000 Genomes Project \textcolor{citecolor}{\citep{1000GP}}, gives unprecedented power to
% %   quantify the mutagenic effect of low complexity sequences and its
% %   consequences in humans. Here we characterize the substitution pattern
% %   around LCRs in primates, as well as the nucleotide polymorphism in the
% %   vicinity of these repeated sequences within human populations.
% %   We show that LCRs significantly affect the
% %   evolution of their surrounding sequences, leading to both
% %   increased substitution and mutation rates within protein-coding
% %   sequences. With the availability of abundant data,
% %   we found an extremely strong relationship between the
% %   distance from the nearest LCR and the number of substitutions and
% %   indels seen in
% %   protein-coding DNA. Finally, the strong evidence of negative selection
% %   implies that these substitutions occurred in functional, conserved
% %   sequences.
% 
% \vspace*{10pt}
% \section{Materials and Methods\vspace*{2.6pt}}
% Representative \emph{Homo sapiens} (human, GRCh37), \emph{Pan
% troglodytes} (chimpanzee, CHIMP2.1.3), \emph{Gorilla gorilla}
% (gorilla, gorGor2),
% \emph{Pongo pygmaeus} (orangutan, PPYG2) and \emph{Macaca mulatta} (rhesus
% macaque, MMUL\_1) genomes were downloaded from Ensembl release 62
% \textcolor{citecolor}{\citep{ensembl}}.
% The protein sequences were searched for 
% regions of low-complexity with SEG
% \textcolor{citecolor}{\citep{SEG}}, using a window size of 15\y{bp} and a complexity
% threshold of 1.9.
% Using this method, 7387 LCRs were identified in
% humans. LCRs from the four other primate species were found and
% compared to find orthologs based on location within the protein as
% well as identity between the sequences, and we identified 5,584 LCRs
% (\y{in} 2,425 genes) shared by all five species (\textcolor{citecolor}{Table 1}). 
% Data from the 1000 Genomes Project 
% \textcolor{citecolor}{\citep{1000GP}} was downloaded and LCRs that
% corresponded to the LCRs associated with the primate flanking regions
% were identified. 
% The translated protein sequences containing these LCRs were aligned
% using Muscle \textcolor{citecolor}{\citep{muscle}}. 
% 
% \begin{table*}\vspace*{5pt}
% \tblcaptionnotes{Number of 1-to-1 orthologous LCRs shared between each pair of
% species.}
% {\mbox{\tabcolsep=5pt\begin{tabular}{l | c c c c c}
% & Human & Chimpanzee & Gorilla & Orangutan & Macaque \\
% \hline
% Human &  7387 & 6908 & 6776 & 6635 & 6662 \\
% Chimpanzee & -- & 7208 & 6635 & 6611 & 6565 \\
% Gorilla & -- & -- & 7098 & 6461 & 6412 \\
% Orangutan & -- & -- & -- & 6957 & 6414 \\
% Macaque & -- & -- & -- & -- & 6454 \\
% \end{tabular}}}
% \label{shared}
% %GBG \label{}
% \end{table*}
% 
% The SNP calls, including the allele frequencies, for 178 individuals of
% African origin \textcolor{citecolor}{\citep{1000GP}}, were obtained and
% the distance from the nearest LCR was found for all SNPs.  Using the
% pairwise genome alignments downloaded from the UCSC database, the
% nucleotides were compared to homologous sites in macaque and chimpanzee
% to determine the ancestral state of the SNPs using maximum parsimony.
% Because we expect the most recent SNPs to have low allelic frequency,
% we assessed the relationship between the allelic frequency of each
% SNP and its distance to the LCR in order to assess the mutagenic
% propensity of LCR encoding sequences on their flanking sequences and
% their potential response to selection. Only
% SNPs from protein-coding regions were used, since the more relaxed
% selection outside of coding regions could \x{affect the}\y{alter any}
% relationship.  Although a lower SNP frequency could also indicate more
% deleterious alleles, unless the presence of the LCR was increasing the
% substitution rate or causing a relaxation in selection, we do not expect
% a distributional bias.  Distance to the nearest protein-coding LCR,
% including introns and intergenic regions, was calculated.  The various
% functional categories of the protein products of the genes were \x{also}
% downloaded from Gene Ontology \textcolor{citecolor}{\citep{GO}} to
% see if the genes studied tended to be associated with any particular
% \x{function}\y{functional category}.
% 
% The protein-coding regions containing LCRs were scrutinized to determine
% if they had ``suitable'' flanking regions. In order to get a clear picture
% of how distance from an LCR encoding sequence affects substitution
% rate, we identified flanking regions which did not overlap with those
% of another LCR and were not interrupted by either a transcription start
% site or stop codon.  For example, in the case of flanking regions up to
% 1500 nucleotides away from an LCR, this would mean the flanking region from
% an LCR could not be used if the LCR was less than 3000 nucleotides
% away from the nearest LCR, or twice the length of the flanking region.
% The termini of exons were not taken into account, as the DNA transcript
% was considered as a whole. Since LCRs are often located near the termini
% of proteins \textcolor{citecolor}{\citep{DrosoFlanking}}, there were
% many LCRs for which only the $5^{\prime}$ or $3^{\prime}$ flanking
% region could be used, as the flanking region on the opposite site of the
% LCR was interrupted (see \textcolor{citecolor}{Figure \ref{fig:Max}}
% in Supplementary Material for distribution of maximum flanking region
% length). As well, CodeML \textcolor{citecolor}{\citep{PAML}} requires that
% sequences being compared do not contain gaps, so flanking regions could
% only be used if sequences from all five primate species were present.
% This resulted in 1385 upstream flanking regions and 1399 downstream
% flanking regions of at least 300 nucleotides in length from 1136 genes,
% however the number of gaps in the vicinity of LCRs lowered the number of
% available examples surrounding the LCR 
% % Carolyn says that the numbers change with individual codon
% % \wh{}{Need to state the number of LCRs}.  
% \y{ The same subset of flanking regions was used for both
% the primate sequences and sequences from the 1000 Genomes Project.}
% 
% CodeML \textcolor{citecolor}{\citep{PAML}} was used to estimate the number
% of substitutions for each codon of the flanking regions, using model 2
% (two or more $d_N/d_S$ ratios for branches) for both the primate and 1000
% Genomes data.  As an accurate phylogenetic tree could not be provided
% for data from the 1000 Genomes Project, pairwise comparisons between all
% individuals were used instead. The mean of these pairwise comparisons
% was found for each site.  \x{Using the number of substitutions for
% each useable codon from each flanking region, an average number of
% substitutions was found based on distance from the LCR, i.e. the}\y{The}
% average number of substitutions was \x{found between}\y{computed for} all
% useable codons adjacent to the LCR \x{, codons that were separated from
% the LCR by three nucleotides, codons that were separated from the LCR by
% six nucleotides, etc} (\textcolor{citecolor}{Figure \ref{fig:Method}}).
% Pearson's product-moment correlation \textcolor{citecolor}{\citep{R}}
% was used to test for a relationship between the average number of
% substitutions and the distance from the LCR. To ensure the substitutions
% detected were not the result of misalignments, the relationship
% between number of substitutions and distance from the LCR was also
% \x{found}\y{calculated} only for flanking regions which were \x{not} likely
% to be \x{in}accurately aligned (\x{i.e.}\y{such as} flanking regions which contained no
% gaps when aligned).
% 
% 
% % \wh{}{should this figure be moved as supplementary material?}
% % Not if it helps the reviewers
% 
% \begin{figure*}[t!]
% \centering{\includegraphics[width=15cm]{Method}}
% \caption{Data workflow: (1) Homologous proteins found for five primate species; (2)
% LCRs identified using Seg; (3) Maximum length of flanking sequences
% determined by protein termini and midpoints between two LCRs; (4)
% Flanking regions filtered for examples with homologous sequences from
% all five species. Since the second LCR in this example is present in
% only four species, its flanking regions are not used; 
% (5) The $3^\prime$ and $5^\prime$ flanking sequences
% are considered separately, so that if all five homologous
% sequences are not available, the other can still be used; (6, continuing with
% the $3^\prime$ sequence) The upstream and downstream flanking regions
% are aligned separately; gaps are represented with thin lines; (7)
% Alignments of individual codons are used to find the number of
% substitutions at each site for each flanking region with CodeML.
% Codons with gaps (in this case codons 1, 2 and 7 through 12) are not
% useable, and are not considered when calculating the average number
% of substitutions per site. The number of substitutions was found for
% all useable sites of all genes found to contain LCRs, and the average
% across all useable sites was found for all positions relative to the
% LCR (i.e., codon 1, codon 2, etc.).}
% \label{fig:Method}
% \end{figure*}
% 
% To test whether or not selection was occurring, CodeML was used to
% estimate $d_{N}/d_{S}$, or $\omega$, for each codon in flanking
% regions. An expected distribution of $d_N/d_S$ ratios was found
% for each number of substitutions by simulating codon sequences
% under neutral selection using evolver (part of the PAML package;
% \textcolor{citecolor}{\citealt{PAML}}).  The $d_N/d_S$ ratios were
% found for each of these sets of codons and used to determine whether
% estimated $d_N/d_S$ ratios of the codons from flanking regions were
% expected under neutral selection, or indicated significant evidence
% of positive or negative selection. Although there were a larger number
% of aligned codons in proximity to the LCR, this should not affect the
% significance of $d_{N}/d_{S}$, as the sample size used when calculating
% the $d_{N}/d_{S}$ ratio and generating expected distributions was
% fixed to be
% five.  The proportion of genes which had evidence of positive selection
% (i.e. a significant $d_{N}/d_{S}$ ratio greater than 1) or negative
% selection (i.e. a significant $d_{N}/d_{S}$ ratio less than 1) was found
% for each site \citep{dNdS}. The cut-off for significance, found using
% the expected distribution of $d_{N}/d_{S}$ values, varied depending on
% the number of substitutions in the aligned codon sequences.  The average
% proportion of genes which had significant evidence of positive or negative
% selection was found for each aligned codon from the flanking regions,
% and the data was searched for a relationship between distance from the
% LCR and proportion of genes undergoing positive and negative selection.
% 
% As CodeML is only capable of analyzing substitutions, but not insertions
% or deletions, any site with a gap in the alignment was ignored when
% calculating the average substitution rate. To study whether LCRs
% are associated with indels, the number of genes in which at least one
% sequence had a gap was found for each nucleotide. This was expressed as a
% proportion, i.e., as the percentage of genes which had an indel next to
% the LCR, 1 base pair away from the LCR, 2 base pairs away from the LCR,
% etc. This data was tested for a correlation between average number of
% gaps per site and distance from the LCR.
% 
% To further explore the possible effects of selection, the value of
% Tajima's D \textcolor{citecolor}{\citep{Tajima}} was calculated
% for each codon in the flanking regions of the data from the
% 1000 Genomes Project. To determine the significance of each D, ms
% \textcolor{citecolor}{\citep{MS}} was used to generate a distribution
% of expected Tajima's D values for neutrally evolving fragments with
% the same length and number of polymorphic sites as each codon. The
% Benjamini-Hochberg procedure \textcolor{citecolor}{\citep{FDR}} was used
% to control for the false discovery rate, and the proportion of genes
% with evidence for positive or negative selection was found for each site.
% 
% 
% \section{Results}
% LCR encoding sequences were found to have a profound effect on their
% flanking regions.  Several characteristics of the protein-coding DNA
% surrounding LCRs appeared to be directly affected by their distance from
% the nearest LCR.  A strong, statistically significant negative correlation
% was seen between the average number of substitutions and distance from
% the LCR (correlation coefficient $= -0.7957$, p-value $< 10^{-16}$, see
% \textcolor{citecolor}{Figure \ref{fig:LongSubs}A}). Although misalignments
% due to indels may be more likely in the vicinity of LCRs, this does not
% appear to be a factor, because the relationship between substitution
% and distance to LCR was only slightly weaker
% (-0.7432, p-value $< 10^{-16}$) when only flanking regions which had no
% \x{gaps once aligned}\y{alignment gaps} were used.  As well, both
% synonymous and non-synonymous substitution rates had a significant
% relationship to distance from the LCR, although the relationship
% between synonymous substitution rate and distance was stronger
% than the relationship between non-synonymous substitution rate and
% distance ($-0.8748$ and $-0.3787$, respectively, p-value $< 10^{-16}$
% for both, see \textcolor{citecolor}{Figures \ref{fig:LongSubs}B} and
% \textcolor{citecolor}{\ref{fig:LongSubs}C}).
% 
% 
% \begin{figure*}
% \centering{\includegraphics[width=17cm]{PrimateSubs}}
% \caption{Effect of distance from LCR on average 
% number of (A) total substitutions, (B) non-synonymous substitutions and
% (C) synonymous substitutions at each codon in five primate species. 
% Grey points indicate N, the number of genes which
% could provide information and were free of gaps at each site. 
% Negative values are upstream of the LCR.}
% \label{fig:LongSubs}
% \end{figure*}
% 
% 
% CodeML was also used for each site to estimate the $d_{N}/d_{S}$ ratio,
% in order to predict \x{what type of selection was taking place}\y{the
% nature of the selective forces acting on the LCR flanking sequences}.
% If $d_{N}/d_{S}$ was greater than 1, there is evidence that positive
% selection is occurring, while negative selection is more likely if
% $d_{N}/d_{S}$ is less than 1.  Using the expected distributions of
% $d_N/d_S$ for neutrally evolving codon alignments generated using
% evolver to identify only significant results and ignoring sites for
% which $d_{N}/d_{S}$ could not be estimated (i.e., sites with gaps in
% the alignment or no substitutions), a strong, negative correlation
% was found between distance from the LCR and proportion of genes
% which had evidence for negative selection at each site (Pearson's
% product-moment correlation, correlation coefficient $= -0.842$, p $<
% 10^{-16}$, \textcolor{citecolor}{Figure \ref{fig:NegSel}}). Like the
% findings of \textcolor{citecolor}{\citet{DrosoFlanking}}, there was
% also a negative (although, in this case, non-significant) correlation
% between distance from the LCR and \y{the} proportion of genes which
% had evidence for positive selection \y{at each site} (Pearson's
% product-moment correlation, correlation coefficient $= -0.008$, p =
% 0.7924, \textcolor{citecolor}{Figure \ref{fig:PosSel}}).
% 
% \begin{figure*}
% \begin{center}
% \includegraphics[width=10cm,height=10cm]{NegSelN}
% \end{center}
% \caption{Effect of distance from LCR on proportion of flanking regions
% which had evidence for negative selection ($\omega < 1$). 
% Grey points indicate the number of genes which had substitutions
% which could be used to calculate $d_{N}/d_{S}$. 
% Negative values are upstream of the LCR.}
% \label{fig:NegSel}
% \end{figure*}
% 
% \begin{figure*}
% \begin{center}
% \includegraphics[width=10cm,height=10cm]{PosSelN}
% \end{center}
% \caption{Effect of distance from LCR on proportion of flanking regions
% which had evidence for positive selection ($\omega > 1$). 
% Grey points indicate the number of genes which had substitutions
% which could be used to calculate $d_{N}/d_{S}$. 
% Negative values are upstream of the LCR.}
% \label{fig:PosSel}
% \end{figure*}
% 
% Using corresponding flanking regions from the 1000 Genome Project,
% a relationship similar to the one seen between primate sequences
% was found. The average number of substitutions per site had a
% significant negative correlation with distance from the LCR
% (correlation coefficient $= -0.4999$, p-value $< 10^{-16}$,
% \textcolor{citecolor}{Figure \ref{fig:1000Sub}A}).  This relationship
% was consistently seen, even when the number of substitutions was
% separated into synonymous and non-synonymous substitutions, although
% the correlation between distance and non-synonymous substitutions was
% slightly stronger than that for synonymous substitutions (correlation
% coefficients of -0.452 and -0.354, respectively, both with p-values
% $< 10^{-16}$, \textcolor{citecolor}{Figures \ref{fig:1000Sub}B}
% and \textcolor{citecolor}{\ref{fig:1000Sub}C}).  Using the SNP calls
% from the Broad Institute, distance from the LCR was found to have
% a weak but positive relationship with the frequency of derived SNPs
% (Spearman's $\rho = 0.0268$, p $< 10^{-16}$).  This substantiates the high
% \x{substition}\y{substitution} rate in the vicinity of LCRs, as SNPs
% which have lower frequencies (i.e. are more recent) are more likely to
% be found near LCRs.
% 
% 
% \begin{figure*}
% \begin{center}
% \includegraphics[width=17cm]{1000Subs}
% %\includegraphics{1000Subs.png}
% \end{center}
% \caption{Effect of distance from LCR on average 
% number of (A) total substitutions, (B) non-synonymous substitutions and
% (C) synonymous substitutions at each codon in humans. 
% Grey points indicate N, the number of genes which
% could provide information and were free of gaps at each site. 
% Negative values are upstream of the LCR.}
% \label{fig:1000Sub}
% \end{figure*}
% 
% 
% \y{As a measure of potential negative selection, we searched for
% negative values of Tajima's D.  These calculations were done for each
% individual codon and the distance of the codon from the nearest LCR
% was recorded.} Using only values of Tajima's D which were found to be
% significant, a negative correlation was found between distance from the
% LCR and proportion of genes with negative values of Tajima's D \y{at
% each codon}\x{, which can indicate negative selection} (correlation
% coefficient $= -0.393$, p $< 10^{-16}$, \textcolor{citecolor}{Figure
% \ref{fig:TajD}}). As a negative value for Tajima's D can also indicate a
% bottleneck, a high number of negative values of Tajima's D at any distance
% from an LCR can be expected between human sequences, however the presence
% of an LCR clearly increases the proportion of sites in accord with
% more negative
% selection. There was also a negative relationship between distance from
% the LCR and proportion of genes with positive values of Tajima's D \y{at
% each codon}, but this correlation was extremely weak and not significant
% (correlation coefficient~= -0.010, p = 0.7545).
% 
% \begin{figure*}
% \begin{center}
% \includegraphics[width=10cm,height=10cm]{Selection1000N}
% \end{center}
% \caption{Effect of distance from the LCR on proportion of genes which
% had negative values for Tajima's D at each codon. 
% Grey points indicate the number of genes with substitutions which
% could be used to calculate Tajima's D at each site. Negative values are upstream of the LCR.}
% \label{fig:TajD}
% \end{figure*}
% 
% 
% The proportion of
% genes with a gap appearing in the aligned flanking regions was found and compared
% to distance from the LCR. There was a strong, negative relationship
% between distance from the LCR and number of gaps (correlation
% coefficient = -0.244, p $< 10^{-16}$, \textcolor{citecolor}{Figure
% \ref{fig:Gaps}}).
% 
% \begin{figure*}
% \begin{center}
% \includegraphics[width=10cm,height=10cm]{GapRateN}
% \end{center}
% \caption{Effect of distance from the LCR on average proportion of
% genes with gaps in the alignment at each nucleotide in five 
% primate species. 
% Grey points indicate N, the number of genes which
% could provide information on each site. Negative values are upstream of the LCR.}
% \label{fig:Gaps}
% \end{figure*}
% 
% The nucleotide composition of the protein-coding
% sequences of these genes was also investigated.
% The correlations between nucleotide composition in LCRs and their
% flanking regions were compared to the
% correlations between nucleotide composition in the flanking regions and
% the entire gene. While there were significant correlations
% for all nucleotides between LCRs and flanking regions, the relationships between the
% flanking regions and genes were much stronger (\textcolor{citecolor}{Table
% 2}). 
% 
% \begin{table*}
% \tblcaptionnotes{Correlation between nucleotide representation in
% LCRs and their associated flanking regions,
% compared to the correlation between flanking regions and the rest of
% the protein. All correlations were
% significant (p $< 10^{-16}$).}
% {\mbox{\tabcolsep=5pt\begin{tabular}{c | c c c}
% Nucleotide & Correlation between flanking region & Correlation between flanking region \\
%  & and LCR & and protein \\
% \hline
% A & 0.5070 & 0.6635 \\
% C & 0.4152 & 0.6206 \\
% G & 0.3343 & 0.5415 \\
% T & 0.2726 & 0.5395 \\
% \end{tabular}}}
% %\label{tbl:corr}
% \label{}
% %\label{GBG}
% \end{table*}
% 
% 
% A search of the Gene Ontology database
% \textcolor{citecolor}{\citep{GO}} revealed no major trends.
% The functions seen most often
% are extremely common, and likely to be shared among many unrelated genes.
% 
% 
% 
% 
% \section{Discussion\vspace*{2pt}}
% \y{Although the evolution of repetitive regions have been studied for
% many years, the study of repetitive regions within coding regions is
% comparatively more recent. In non-coding regions, repetitive regions are
% known to evolve far more rapidly than non-repetitive sequences due to both base substitutions and 
% indels generated by slippage \citep{Levi:87}.  Indeed, microsatellites
% are described as one of the most variable types of DNA sequence in the
% genome \citep{Elle:04}. Microsatellites have many mutational biases
% and are known to lead to multiple mutational events \citep{Drak:07,
% Schr:11} and to mutational non-independence \citep{Amos:10}.
% Microsatellites have also been shown to increase the frequency of
% mutations in surrounding nucleotide sequences \citep{Amo10,Amo10c,VA10}. }
% 
% \y{In addition to intergenic regions, repetitive sequences are also
% present in protein coding regions \citep{SimpleSeq, Marc:99}.  They too
% evolve rapidly \citep{Alba:04, Hunt:02, DrosoFlanking, BJD10, Haer:10}
% and have unusual mutation properties including the suggestion that
% the rate of substitutions are elevated in the surrounding non-repetitive
% coding sequence \citep{DrosoFlanking,
% PlasmodiumFlanking}. The few attempts made to assess the
% evolution of the genetic variation in the surrounding
% sequences of repeats reported an absence of selection on these sites
% (\cite{Jove:13}). However, despite the fact that previous studies
% found repeated sequences to be preferentially located within coding
% regions under relatively low selective constraints (\cite{Shannon,
% Haer:10}), purifying selection is still expected to act on those SNPs
% arising in the vicinity of these low complexity regions because of the
% protein-coding sequence context.} The extensive data now available
% for human and other primate genomes allows a more precise evaluation of
% the mutational potential of LCRs and the evolution of
% their flanking sequences.
% 
% \x{In regions surrounding LCR encoding sequences among primates, we} \y{In
% coding regions surrounding LCR sequences we} identified a relationship
% between the presence of LCRs and increased local substitution rates
% \y{for humans and related primates}.  Not only is the correlation
% statistically significant, but the average number of substitutions is
% higher in sequences near LCRs, and decreases rapidly as distance from
% the LCR increases. This demonstrates that the relationship between
% proximity to LCRs and substitution rate seen in previous studies;
% \textit{Escherichia\,coli}, yeast \textcolor{citecolor}{\citep{IndelSNPsLCRs}},
% \y{in \textit{Drosophila}}
% \textcolor{citecolor}{\citep{DrosoFlanking,IndelSNPsLCRs}}, \textit{Caenorhabditis} 
% \textcolor{citecolor}{\citep{Jove:13}}, \y{and
% in \textit{Plasmodium}}
% \textcolor{citecolor}{\citep{PlasmodiumFlanking}} is
% also present in primates. It is also consistent with previous findings
% showing an increased number of mismatches and SNPs in the vicinity of
% microsatellites \textcolor{citecolor}{\citep{Siddle, MicroFlank}}
% suggesting that the repetitiveness of these sequences is key to
% their increased mutation rate. This relationship between LCR distance
% and substitution is also apparent
% for substitutions segregating within humans, as shown using the data
% from the 1000 Genomes Project.  Along with the substitution rate, the
% number of gaps in the aligned sequences appears to be greater in the
% vicinity of LCRs.
% From these results, it is clear that the
% frequency of both point mutations and indels increases in DNA immediately
% surrounding LCRs in primates.
% 
% \y{
% The specific subset of flanking regions used in this analysis (1385
% upstream and 1399 downstream flanking regions) should accurately
% represent the genome-wide effect of protein-coding LCRs on adjacent
% DNA. The criteria by which sequences were eliminated from this
% analysis was the length of flanking regions, determined by the
% distance from LCRs to the protein termini, or, in examples where there
% were multiple LCRs per gene, by the distance between LCRs. No analyses
% have been performed to determine if there is a relationship between
% the protein function and the location or number of LCRs, but no trends
% were found in the GO functional classification of the proteins 
% used in this study. Although flanking regions from
% only a fraction of LCRs originally detected were used, the diverse
% array of functions suggests that this is a representative sample of
% LCR-containing genes.}
% 
% 
% While the flanking regions clearly show a relationship between distance
% from the LCR and substitution rate, they also show asymmetry in that
% relationship. The substitution rate is higher on the $5^{\prime}$ side
% of the LCR encoding sequence. Although \x{it is not yet known for
% certain what mutational pressures are}\y{the nature of the mutational
% pressure} affecting DNA adjacent to LCRs \y{is still uncertain},
% the skewness of the substitution rates could implicate a transcription
% related mechanism. Most of the LCRs used here were expressed in
% germ-line cells (expression patterns found using the Human Protein
% Atlas \textcolor{citecolor}{\citep{Atlas}}; 1108 upstream and 1119
% downstream flanking regions were expressed in the germ-line and 277
% upstream and 280 downstream flanking regions were not expressed in
% the germ-line), but the relationship between distance from the LCR and
% substitution rate remains skewed even for cells not expressed in the
% germ-line (\textcolor{citecolor}{Figures \ref{GermSubA}}
% and \textcolor{citecolor}{\ref{GermSubB}} in Supplementary
% Material).  \textcolor{citecolor}{\citet{Arndt}} found a substitution
% \y{transcriptional} bias in DNA, where regions just downstream of the
% transcription start site are more prone to substitutions that lead
% to strong bonds (i.e. more CG base pairs, with three hydrogen-bonds,
% than TA pairs); an excess of C to T substitutions over G to A was also
% found near the transcription start site in some genes. Although a bias
% in substitution rate was not found, the difference in substitutions
% based on proximity to the transcription start site could be related to
% the asymmetry in the number of substitutions seen around LCRs. 
% 
% Hence, our observation of a transcriptional asymmetry in the SNP
% distribution broadens the mechanism proposed by McDonald et al. to
% explain the mutagenic effect of repeats. In their model, McDonald et
% al (\citeyear{IndelSNPsLCRs}) associated the increased mutation rate
% within the flanking sequences of microsatellites to the recruitment of
% error-prone DNA-polymerases at stalled replication forks. The presence of
% highly repetitive sequence within protein-coding sequences is likely to
% also stall the RNA-polymerase (\cite{Pars:98}) leading to DNA damage
% in the transcribed strand followed by transcription coupled repair or
% nucleotide excision repair.
% 
% \x{Because of the way LCRs are clustered at either end of proteins, there
% should be fewer upstream flanking regions near the start of the protein,
% and, conversely, fewer downstream flanking regions near the end of the
% protein. As these regions are biased in their locations relative to the
% transcription start site, it is possible that a bias in the substitution
% rate caused by proximity to the transcription start site is a factor.
% }
% 
% \x{Another} \y{A possibly} interesting result is the distinct dip
% \y{adjacent to} \x{immediately downstream of} the LCR in both the
% proportion of genes with negative values of Tajima's D and the proportion
% of genes with gaps.  The decrease in indel mutations immediately
% adjacent to the LCR may indicate that DNA at the borders of LCRs is
% important for the correct alignment of these protein-coding regions
% during recombination. \y{It is however possible that this is simply due
% to alignment artifacts.  These alternatives have not yet been
% distinguished.  }
% 
% The LCRs themselves have variations in length that
% can cause inaccurate alignments; a slightly more stable region
% surrounding LCRs could mitigate the effects of this. However, there
% was also a drop in the proportion of genes with negative values of
% Tajima's D in this area, suggesting that the DNA immediately adjacent
% to the LCRs is less conserved. This could be a result of the
% misidentification of the exact borders of the LCR, as these few sites
% might be under different selection pressures if they were part of the
% LCR itself.
% 
% Jovelin and Cutter (\citeyear{Jove:13}) applied a similar procedure
% for the SNPs in the vicinity of indels within up to 217 sequences
% surrounding miRNA genes in \textit{Caenorhabditis}. In contrast to
% our results, no significant evidence for a skew in the distribution of
% allele frequency was observed in nematodes. The differences between the
% studies may be a consequence of the fact that we selected LCRs within
% protein-coding sequences but also the increased power we gained by
% interrogating SNPs across the whole human genome.
% 
% There are several possible causes for the high
% substitution rate in LCRs which have been previously studied
% \textcolor{citecolor}{\citep{Levi:87,PopGen,DNArepair}}, but the
% reason why this effect should extend into flanking regions has not yet
% been determined.  One of the major factors believed to be affecting
% the mutation rate in LCRs is replication slippage, which causes
% the LCR to expand or contract by one or more repeated units during
% replication. Mutations resulting in LCRs of varying lengths could affect
% the surrounding DNA, as misalignments could make DNA repairs in flanking
% regions more error prone. The increase in the number of SNPs surrounding
% mononucleotide repeats found by \textcolor{citecolor}{\citet{Siddle}}
% supports this, as expansion and contraction mutations are more likely
% in repetitive sequences and both are potential causes of
% misalignment. Another, less-explored possibility is unequal
% recombination. Due to the repetitive nature of LCRs, alignment during
% crossover events is sometimes inaccurate. This can lead to unequal DNA
% sequences being exchanged between two strands of DNA. These recombination
% events can also incorporate DNA adjacent to the LCR, which would explain
% the high substitution rate of LCR flanking regions.  As well, more gaps
% would be expected if unequal recombination were likely, and a strong
% correlation was seen between distance from the LCR and the proportion
% of genes with gaps seen in the alignment.
% 
% There is also an alternative possibility
% that these flanking regions were previously part of the LCR, created
% through the LCR's expansion. Later point mutations, which can increase the
% complexity of an LCR sometimes to the point of causing LCR death
% \textcolor{citecolor}{\citep{DeathSub}},
% might then change the sequence enough to obscure its origin within an 
% LCR. 
% The high substitution rate in regions flanking LCRs would then be a
% result of the LCR's expansion and high substitution rate. 
% As well, the natural propensity for expansion and contraction of
% LCRs would then still be expected to have an effect on regions on the
% verge of gaining complexity through point mutations, leading to the
% relationship between number of gaps seen and distance from the LCR.
% If this were the case, however, flanking regions would be expected to
% have a nucleotide composition more similar to their associated LCRs
% than to the rest of the protein, which was not seen.
% 
% It is also possible that the increased number of substitutions surrounding
% LCRs is due to relaxed selection allowing more substitutions. The data
% from CodeML directly contradict this, however, as many sites in flanking
% regions had $d_N/d_S$ ratios that indicated significant evidence for
% negative selection. The flanking regions of LCRs may be subject to more
% synonymous and non-synonymous substitutions, but synonymous substitutions
% are more prevalent than non-synonymous.  As the probability of seeing
% negative selection significantly increases in proximity to the LCR, it
% appears that the region surrounding the LCR is under strong selection
% pressure favouring synonymous substitutions. This intolerance for changes
% to the protein sequence indicates functional importance in the regions
% around LCRs.
% 
% Using Tajima's D to test what type of selection was likely to be occurring
% within data from the 1000 Genomes Project data, negative values were
% represented far more often than positive, especially in proximity to LCRs,
% likely indicating purifying selection.  As a negative Tajima's D can also
% indicate recent population expansion, some of these values could be the
% result of the recent evolutionary history of humans, but demographic
% history would not be expected to result in an apparent relationship
% between Tajima's D and distance from an LCR. The relationship between
% Tajima's D and distance from the LCR therefore also conforms with the
% relationship seen in the primate species, providing more evidence for
% a functional importance in flanking regions.
% 
% \section*{Conclusions}
% It is clear that substitution rates are
% greatly increased 
% \x{not just in LCRs, and that this effect extends for
% more than 1500 base pairs beyond the LCR.}
% \y{in LCRs and this effect extends into the flanking regions beyond
% the LCR.}
% There is a strong correlation 
% %Despite an apparently higher indel rate within the flanking regions of
% between distance from an LCR and number of
% changes seen between sequences.  This correlation exists for both
% synonymous and non-synonymous changes while a lesser correlation exists
% for indels.  \x{There
% is evidence that the propensity for mutations in flanking regions
% is due to unequal recombination in the relative codon composition of
% LCRs and their flanking regions.}
% Average $d_{N}/d_{S}$ ratios
% indicate that the regions around LCRs may be tightly controlled, as
% negative selection appears to be far more common than positive
% selection.
% 
% \section{Acknowledgements}
% The authors thank two anonymous reviewers for their comments on
% previous versions of the manuscript.
% This work was supported by a Natural Sciences and Engineering Research
% Council of Canada grant to G.B.G.
% 
% \bibliographystyle{gbestyle}
% \bibliography{sourcessaved}
% 
% \clearpage
% \begin{center}
% Figure Legends.
% \end{center}
% Figure 1: Data workflow: (1) Homologous proteins found for five primate species; (2)
% LCRs identified using Seg; (3) Maximum length of flanking sequences
% determined by protein termini and midpoints between two LCRs; (4)
% Flanking regions filtered for examples with homologous sequences from
% all five species. Since the second LCR in this example is present in
% only four species, its flanking regions are not used; 
% (5) The $3^\prime$ and $5^\prime$ flanking sequences
% are considered separately, so that if all five homologous
% sequences are not available, the other can still be used; (6, continuing with
% the $3^\prime$ sequence) The upstream and downstream flanking regions
% are aligned separately; gaps are represented with thin lines; (7)
% Alignments of individual codons are used to find the number of
% substitutions at each site for each flanking region with CodeML.
% Codons with gaps (in this case codons 1, 2 and 7 through 12) are not
% useable, and are not considered when calculating the average number
% of substitutions per site. The number of substitutions was found for
% all useable sites of all genes found to contain LCRs, and the average
% across all useable sites was found for all positions relative to the
% LCR (i.e., codon 1, codon 2, etc.).\\[3mm]
% 
% Figure 2: Effect of distance from LCR on average 
% number of (A) total substitutions, (B) non-synonymous substitutions and
% (C) synonymous substitutions at each codon in five primate species. 
% Grey points indicate N, the number of genes which
% could provide information and were free of gaps at each site. 
% Negative values are upstream of the LCR.\\[3mm]
% 
% Figure 3: Effect of distance from LCR on proportion of flanking regions
% which had evidence for negative selection ($\omega < 1$). 
% Grey points indicate the number of genes which had substitutions
% which could be used to calculate $d_{N}/d_{S}$. 
% Negative values are upstream of the LCR.\\[3mm]
% 
% Figure 4: Effect of distance from LCR on proportion of flanking regions
% which had evidence for positive selection ($\omega > 1$). 
% Grey points indicate the number of genes which had substitutions
% which could be used to calculate $d_{N}/d_{S}$. 
% Negative values are upstream of the LCR.\\[3mm]
% 
% Figure 5: Effect of distance from LCR on average 
% number of (A) total substitutions, (B) non-synonymous substitutions and
% (C) synonymous substitutions at each codon in humans. 
% Grey points indicate N, the number of genes which
% could provide information and were free of gaps at each site. 
% Negative values are upstream of the LCR.\\[3mm]
% 
% Figure 6: Effect of distance from the LCR on proportion of genes which
% had negative values for Tajima's D at each codon.  Grey points indicate
% the number of genes with substitutions which could be used to calculate
% Tajima's D at each site. Negative values are upstream of the
% LCR.\\[3mm]
% 
% Figure 7: Effect of distance from the LCR on average proportion of genes
% with gaps in the alignment at each nucleotide in five primate species.
% Grey points indicate N, the number of genes which could provide
% information on each site. Negative values are upstream of the LCR.
% 
% 
% \clearpage
% 
\setcounter{figure}{0}
\makeatletter 
\renewcommand{\thefigure}{S\@arabic\c@figure} 
\onecolumn
\section{
Increased substitution rates surrounding low-complexity
regions within primate proteins: Supplementary Material}

\noindent 
Carolyn Lenz$^1$, Wilfried Haerty$^2$, G. Brian
Golding$^{1}$\\
$^1$Department of Biology, McMaster University, Hamilton, ON,
Canada L8S 4L8\\[2pt] $^2$MRC Functional Genomics Unit, Department of Physiology,
Anatomy and Genetics, Henry Wellcome Building of Gene Function,
University of Oxford, Oxford, OX13PT, UK\\[2pt]

\begin{figure}[h!]
\begin{center}
\includegraphics[width=10cm]{MaxFlank}
\end{center}
\caption{Maximum lengths of potential flanking regions of LCRs,
accounting for the protein termini and midway point to the nearest LCR.}
\label{fig:Max}
\end{figure}


\begin{figure*}[h!]
\includegraphics[width=18cm]{GermSubA}
\caption{Effect of distance from LCR on average synonymous substitution 
rate of each codon in (A) germ-line expressed and (B) non germ-line expressed
genes from five primate species. 
Negative values are upstream of the LCR,
1385 upstream flanking regions and
1399 downstream flanking regions were used.}
\label{GermSubA}
\end{figure*}

\begin{figure*}[h!]
\includegraphics[width=18cm]{GermSubB}
\caption{Effect of distance from LCR on average non-synonymous substitution 
rate of each codon in (A) germ-line expressed and (B) non germ-line expressed
genes from five primate species. 
Negative values are upstream of the LCR,
1385 upstream flanking regions and
1399 downstream flanking regions were used.}
\label{GermSubB}
\end{figure*}

\clearpage
\setcounter{table}{0}
\makeatletter 
\renewcommand{\thetable}{S\@arabic\c@table} 
\y{
To ensure that the declining sample size with distance from the LCR
did not affect the correlations, we also performed tests with a
constant sample size.  The number of sequences that can be found with
longer flanking regions around LCRs decreases as flanking length
increases.  Table S1 shows the results for flanking regions of length
300-1200bp.  A consistent negative correlation is found.  These tests
were replicated with flanking regions chosen from around random sites
without LCRs.  Table S2 shows that there is no relationship in this
case with the number of substitutions and distance from random sites
unlike the case with distance from LCRs.}\bigskip

\begin{table}[h!]
\y{
\begin{center}
\caption{Relationship of substitutions in flanking regions around LCRs.}
\begin{tabular}{l | c c | c c | c c | c c}
Length & \multicolumn{2}{c}{Synonymous} &
\multicolumn{2}{c}{Non-synonymous} &
\multicolumn{2}{c}{Total} 
& & \\
(bp) & \multicolumn{2}{c}{substitutions} &
\multicolumn{2}{c}{substitutions} &
\multicolumn{2}{c}{substitutions} 
& &\\
& Correlation & p & Correlation & p & Correlation & p & N
($5^{\prime}$) & N ($3^{\prime}$)\\
\hline
300 & -0.1325 & 0.0614 & -0.0724 & 0.3084 & -0.1523 & 0.0313 & 244 &
350 \\
600 & -0.2082 & $2.702 \times 10^{-5}$ & -0.1911 & 0.00012 & -0.2643 &
$8.02 \times 10^{-8}$ & 213 &
239\\
900 &  -0.1248 & 0.0022 & -0.1892 & $3.023 \times 10^{-6}$ & -0.1954 &
$1.411 \times 10^{-6}$ & 196 &
166\\
1200 &  -0.0112 & 0.7502 & -0.1290 & 0.00025 & -0.0794 & 0.0246 & 178 &
123 \\
% 1500 & -0.0217 & 0.4926 & -0.1000 & 0.00155 & -0.0720 & 0.02284 & 157 & 99 \\
\end{tabular}
\end{center}
}
\end{table}

\begin{table}[h!]
\y{
\begin{center}
\caption{Relationship of substitutions in flanking regions around
sites that do not contain an LCR.}
\begin{tabular}{l | c c | c c | c c | c c}
Length (bp) & \multicolumn{2}{c}{Synonymous} &
\multicolumn{2}{c}{Non-synonymous} &
\multicolumn{2}{c}{Total} 
& $5^{\prime}$ & $3^{\prime}$ \\
 & \multicolumn{2}{c}{substitutions} &
\multicolumn{2}{c}{substitutions} &
\multicolumn{2}{c}{substitutions} 
& sequences & sequences \\
& Correlation & p & Correlation & p & Correlation & p &&\\
\hline
300 & 0.0219 & 0.7572 & -0.0638 & 0.3698 & -0.0489 & 0.4913 & 234 &
471 \\
600 & -0.0002 & 0.9967 & -0.0847 & 0.0906 & -0.0774 & 0.1222 & 165 &
223\\
900 &  -0.0352 & 0.3895 & -0.0419 & 0.3053 & -0.0520 & 0.2033 & 127 &
148\\
1200 &  -0.0405 & 0.2528 & 0.0049 & 0.8889 & -0.0111 & 0.7545 & 107 &
96 \\
% 1500 & 0.0260 & 0.4114 & -0.0403 & 0.2024 & -0.0292 & 0.3562 & 99 &
% 64 \\
\end{tabular}
\end{center}
}
\end{table}


\twocolumn


\end{document}
