# Supplementary material for: Increased Substitution Rates Surrounding Low-Complexity Regions within Primate Proteins
Source: Genome Biol Evol. 2014 Feb 25;6(3):655–65. doi: 10.1093/gbe/evu042 (PMC3971593; doi:10.1093/gbe/evu042)
Supplement: Supplementary Data [file supp_evu042_suppl_data.zip › frutiger.sty]

\NeedsTeXFormat{LaTeX2e}
\ProvidesPackage{Frutiger}[2005/28/01 v0.1 Loading Minion as the text font]

\def\bfdefault{b}
\renewcommand{\familydefault}{pfr}
\renewcommand{\rmdefault}{pff}
\renewcommand{\bfdefault}{pfr}

\DeclareSymbolFont{alphabets}{\encodingdefault}{\rmdefault}{m}{it}
\DeclareSymbolFont{numbers}{\encodingdefault}{\rmdefault}{l}{n}

\DeclareFontFamily{U}{mtt}{}
\DeclareFontShape{U}{mtt}{b}{up}{<->pcnb8r}{}

\SetSymbolFont{alphabets}{bold}{\encodingdefault}{\rmdefault}{b}{it}
\SetSymbolFont{alphabets}{bold}{\encodingdefault}{\rmdefault}{bx}{n}
%\SetSymbolFont{operators} {normal}{\operator@encoding}{\rmdefault}{m}{n}
%\SetSymbolFont{letters} {normal}{MY1}{mtt}{m}{it}
%\SetSymbolFont{symbols} {normal}{MY2}{mtt}{m}{it}
%\SetSymbolFont{largesymbols} {normal}{MY3}{mtt}{m}{it}
%\DeclareSymbolFont{bfchara}{U}{mtt}{b}{up}
%\SetSymbolFont{bfchara}{normal}{U}{mtt}{b}{up}

\SetMathAlphabet{\mathrm}{normal}{\encodingdefault}{\rmdefault}{l}{n}
\SetMathAlphabet{\mathbf}{normal}{\encodingdefault}{\rmdefault}{bx}{n}
\SetMathAlphabet{\mathit}{normal}{\encodingdefault}{\rmdefault}{l}{it}
\SetMathAlphabet{\mathsf}{normal}{\encodingdefault}{\sfdefault}{l}{n}
\SetMathAlphabet{\mathtt}{normal}{\encodingdefault}{\ttdefault}{l}{n}


\DeclareMathSymbol{0}{\mathalpha}{numbers}{"30}
\DeclareMathSymbol{1}{\mathalpha}{numbers}{"31}
\DeclareMathSymbol{2}{\mathalpha}{numbers}{"32}
\DeclareMathSymbol{3}{\mathalpha}{numbers}{"33}
\DeclareMathSymbol{4}{\mathalpha}{numbers}{"34}
\DeclareMathSymbol{5}{\mathalpha}{numbers}{"35}
\DeclareMathSymbol{6}{\mathalpha}{numbers}{"36}
\DeclareMathSymbol{7}{\mathalpha}{numbers}{"37}
\DeclareMathSymbol{8}{\mathalpha}{numbers}{"38}
\DeclareMathSymbol{9}{\mathalpha}{numbers}{"39}


\DeclareMathSymbol{A}{\mathalpha}{alphabets}{"41}
\DeclareMathSymbol{B}{\mathalpha}{alphabets}{"42}
\DeclareMathSymbol{C}{\mathalpha}{alphabets}{"43}
\DeclareMathSymbol{D}{\mathalpha}{alphabets}{"44}
\DeclareMathSymbol{E}{\mathalpha}{alphabets}{"45}
\DeclareMathSymbol{F}{\mathalpha}{alphabets}{"46}
\DeclareMathSymbol{G}{\mathalpha}{alphabets}{"47}
\DeclareMathSymbol{H}{\mathalpha}{alphabets}{"48}
\DeclareMathSymbol{I}{\mathalpha}{alphabets}{"49}
\DeclareMathSymbol{J}{\mathalpha}{alphabets}{"4A}
\DeclareMathSymbol{K}{\mathalpha}{alphabets}{"4B}
\DeclareMathSymbol{L}{\mathalpha}{alphabets}{"4C}
\DeclareMathSymbol{M}{\mathalpha}{alphabets}{"4D}
\DeclareMathSymbol{N}{\mathalpha}{alphabets}{"4E}
\DeclareMathSymbol{O}{\mathalpha}{alphabets}{"4F}
\DeclareMathSymbol{P}{\mathalpha}{alphabets}{"50}
\DeclareMathSymbol{Q}{\mathalpha}{alphabets}{"51}
\DeclareMathSymbol{R}{\mathalpha}{alphabets}{"52}
\DeclareMathSymbol{S}{\mathalpha}{alphabets}{"53}
\DeclareMathSymbol{T}{\mathalpha}{alphabets}{"54}
\DeclareMathSymbol{U}{\mathalpha}{alphabets}{"55}
\DeclareMathSymbol{V}{\mathalpha}{alphabets}{"56}
\DeclareMathSymbol{W}{\mathalpha}{alphabets}{"57}
\DeclareMathSymbol{X}{\mathalpha}{alphabets}{"58}
\DeclareMathSymbol{Y}{\mathalpha}{alphabets}{"59}
\DeclareMathSymbol{Z}{\mathalpha}{alphabets}{"5A}


\DeclareMathSymbol{a}{\mathalpha}{alphabets}{"61}
\DeclareMathSymbol{b}{\mathalpha}{alphabets}{"62}
\DeclareMathSymbol{c}{\mathalpha}{alphabets}{"63}
\DeclareMathSymbol{d}{\mathalpha}{alphabets}{"64}
\DeclareMathSymbol{e}{\mathalpha}{alphabets}{"65}
\DeclareMathSymbol{f}{\mathalpha}{alphabets}{"66}
\DeclareMathSymbol{g}{\mathalpha}{alphabets}{"67}
\DeclareMathSymbol{h}{\mathalpha}{alphabets}{"68}
\DeclareMathSymbol{i}{\mathalpha}{alphabets}{"69}
\DeclareMathSymbol{j}{\mathalpha}{alphabets}{"6A}
\DeclareMathSymbol{k}{\mathalpha}{alphabets}{"6B}
\DeclareMathSymbol{l}{\mathalpha}{alphabets}{"6C}
\DeclareMathSymbol{m}{\mathalpha}{alphabets}{"6D}
\DeclareMathSymbol{n}{\mathalpha}{alphabets}{"6E}
\DeclareMathSymbol{o}{\mathalpha}{alphabets}{"6F}
\DeclareMathSymbol{p}{\mathalpha}{alphabets}{"70}
\DeclareMathSymbol{q}{\mathalpha}{alphabets}{"71}
\DeclareMathSymbol{r}{\mathalpha}{alphabets}{"72}
\DeclareMathSymbol{s}{\mathalpha}{alphabets}{"73}
\DeclareMathSymbol{t}{\mathalpha}{alphabets}{"74}
\DeclareMathSymbol{u}{\mathalpha}{alphabets}{"75}
\DeclareMathSymbol{v}{\mathalpha}{alphabets}{"76}
\DeclareMathSymbol{w}{\mathalpha}{alphabets}{"77}
\DeclareMathSymbol{x}{\mathalpha}{alphabets}{"78}
\DeclareMathSymbol{y}{\mathalpha}{alphabets}{"79}
\DeclareMathSymbol{z}{\mathalpha}{alphabets}{"7A}


\DeclareMathSymbol{,}{\mathpunct}{numbers}{'054}
\DeclareMathSymbol{.}{\mathord}{numbers}{'056}
\DeclareMathSymbol{:}{\mathrel}{numbers}{"072}
\DeclareMathSymbol{;}{\mathpunct}{numbers}{"073}
\DeclareMathSymbol{\ast}{\mathpunct}{numbers}{"002A}
